# Supplementary material for: Economic threat heightens conflict detection: sLORETA evidence
Source: Soc Cogn Affect Neurosci. 2020 Oct 7;15(9):981–90. doi: 10.1093/scan/nsaa139 (PMC7647378; doi:10.1093/scan/nsaa139)
Supplement: nsaa139_Supp [file nsaa139_supp.zip]

Archive with 1 entries (1 files):
- nsaa139_scan-20-193-File007.docx
